# Supplementary material for: Visceral Obesity in Non-Small Cell Lung Cancer
Source: Cancers (Basel). 2022 Jul 15;14(14):3450. doi: 10.3390/cancers14143450 (PMC9315749; doi:10.3390/cancers14143450)
Supplement: Supplementary file 1 [file cancers-14-03450-s001.zip]

Archive with 1 entries (1 files):
- cancers-1800727-supplementary.pdf
